# Supplementary material for: Fishy business in Seattle: Salmon mislabeling fraud in sushi restaurants vs grocery stores
Source: PLoS One. 2024 Nov 6;19(11):e0311522. doi: 10.1371/journal.pone.0311522 (PMC11540171; doi:10.1371/journal.pone.0311522)
Supplement: S1 Table — (XLSX) [file pone.0311522.s001.xlsx]

## Sheet: sushi resturant samples
	Sushi Resturant Samples (Seattle, WA.)
	FASTA Sequence ID Number	District	Sample Collection (Time and Date)	Price of Sushi Roll ($)	Verbally Claimed by Vendor (Market Name / Species Name)	FASTA DNA Sequence Result (Market Name / Species Name)	Mislabeled: Yes (Y) ; No (N)
	S1	District 1	5:30pm on 05/13/23	8	Sockeye / Onchorhyncus nerka	Sockeye / Onchorhyncus nerka	N
	S2	District 1	2:57pm on 01/16/23	7.49	Sockeye / Onchorhyncus nerka	Coho / Onchorhyncus kisutch	Y
	S3	District 2	11:15am on 10/3/22	9	Atlantic / Salmo salar	Atlantic / Salmo salar	N
	S4	District 2	1:39pm on 10/4/22	7.99	Atlantic / Salmo salar	Atlantic / Salmo salar	N
	S5	District 2	3:20pm on 04/16/23	12	Sockeye / Onchorhyncus nerka	Sockeye / Onchorhyncus nerka	N
	S6	District 3	4:02pm on 10/01/22	4.95	Atlantic / Salmo salar	Atlantic / Salmo salar	N
	S7	District 3	4:10pm on 10/01/22	7	Atlantic / Salmo salar	Atlantic / Salmo salar	N
	S8	District 3	7:55pm on 10/01/22	16	King (Chinook) / Onchorhyncus tshawytscha	Atlantic / Salmo salar	Y
	S9	District 3	6:00pm on 10/01/22	9.5	Coho / Onchorhyncus kisutch	Coho / Onchorhyncus kisutch	N
	S10	District 3	5:04pm on 10/02/22	16	Atlantic / Salmo salar	Atlantic / Salmo salar	N
	S11	District 3	12:20pm on 02/03/23	8	Wild caught (unknown species)	King (Chinook) / Onchorhyncus tshawytscha	N
	S12	District 3	7:39pm on 02/11/23	8	King (Chinook) / Onchorhyncus tshawytscha	King (Chinook) / Onchorhyncus tshawytscha	N
	S13	District 3	6:24pm 02/11/23	$100+ course meal	King (Chinook) / Onchorhyncus tshawytscha	King (Chinook) / Onchorhyncus tshawytscha	N
	S14	District 3	7:45pm on 01/18/23	35	Coho / Onchorhyncus kisutch	Coho / Onchorhyncus kisutch	N
	S15	District 3	1:01pm on 02/03/23	10	Wild caught (unknown species)	Sockeye / Onchorhyncus nerka	N
	S16	District 3	9:37pm on 02/11/23	17.5	Sockeye / Onchorhyncus nerka	Sockeye / Onchorhyncus nerka	N
	S17	District 3	12:32pm on 02/03/23	15	Wild caught (unknown species)	Sockeye / Onchorhyncus nerka	N
	S18	District 2	6:00pm on 04/29/23	10	King (Chinook) / Onchorhyncus tshawytscha	King (Chinook) / Onchorhyncus tshawytscha	N
	S19	District 3	4:30pm on 05/05/23	3.5	King (Chinook) / Onchorhyncus tshawytscha	Atlantic / Salmo salar	Y
	S20	District 3	6:00pm on 05/14/23	10	Sockeye / Onchorhyncus nerka	Sockeye / Onchorhyncus nerka	N
	S21	District 4	6:30pm on 10/05/22	6	Atlantic / Salmo salar	Atlantic / Salmo salar	N
	S22	District 4	5:45pm on 10/02/22	5	King (Chinook) / Onchorhyncus tshawytscha	Atlantic / Salmo salar	Y
	S23	District 4	2:30pm on 10/02/22	8.75	Atlantic / Salmo salar	Atlantic / Salmo salar	N
	S24	District 4	6:00pm on 10/05/22	17	Atlantic / Salmo salar	Atlantic / Salmo salar	N
	S25	District 4	7:00pm on 10/02/22	4	Sockeye / Onchorhyncus nerka	Sockeye / Onchorhyncus nerka	N
	S26	District 4	1:00pm on 10/03/22	14.95	Atlantic / Salmo salar	Atlantic / Salmo salar	N
	S27	District 4	4:47pm on 10/3/22	8	King (Chinook) / Onchorhyncus tshawytscha	Coho / Onchorhyncus kisutch	Y
	S28	District 4	7:30pm on 01/18/23	10.99	Wild caught (unknown species)	Atlantic / Salmo salar	Y
	S29	District 5	5:30pm on 02/11/23	16	Sockeye / Onchorhyncus nerka	Sockeye / Onchorhyncus nerka	N
	S30	District 6	6:00pm on 10/01/22	5	Atlantic / Salmo salar	Atlantic / Salmo salar	N
	S31	District 6	6:15pm on 10/05/22	9.75	Atlantic / Salmo salar	Atlantic / Salmo salar	N
	S32	District 6	5:30pm on 10/01/22	7.5	Atlantic / Salmo salar	Atlantic / Salmo salar	N
	S33	District 6	4:30pm on 10/02/22	12	King (Chinook) / Onchorhyncus tshawytscha	King (Chinook) / Onchorhyncus tshawytscha	N
	S34	District 6	9:00pm on 10/03/22	10.99	Coho / Onchorhyncus kisutch	Atlantic / Salmo salar	Y
	S35	District 6	3:05pm on 9/29/22	6	Atlantic / Salmo salar	Atlantic / Salmo salar	N
	S36	District 6	7:03pm on 02/11/23	6.5	Wild caught (unknown)	King (Chinook) / Onchorhyncus tshawytscha	N
	S37	District 6	8:10pm on 02/11/23	10.75	Coho / Onchorhyncus kisutch	Atlantic / Salmo salar	Y
	S38	District 7	2:00pm on 10/2/22	12	Atlantic / Salmo salar	Atlantic / Salmo salar	N
	S39	District 7	4:56pm on 09/30/22	7	Atlantic / Salmo salar	Atlantic / Salmo salar	N
	S40	District 7	5:10pm on 09/30/22	5.5	Atlantic / Salmo salar	Atlantic / Salmo salar	N
	S41	District 7	1:05pm on 10/3/22	7	Atlantic / Salmo salar	Atlantic / Salmo salar	N
	S42	District 7	5:15pm on 10/02/22	7.99	Atlantic / Salmo salar	Atlantic / Salmo salar	N
	S43	District 7	1:30pm on 10/01/22	15	Coho / Onchorhyncus kisutch	Coho / Onchorhyncus kisutch	N
	S44	District 7	5:00pm on 10/02/22	5.99	Atlantic / Salmo salar	Atlantic / Salmo salar	N
	S45	District 7	10:06pm on 10/01/22	$100+ course meal	King (Chinook) / Onchorhyncus tshawytscha	Atlantic / Salmo salar	Y
	S46	District 7	1:30pm on 10/01/22	7.75	King (Chinook) / O. tshawytscha	King (Chinook) / Onchorhyncus tshawytscha	N
	S47	District 7	5:05pm on 09/28/22	6.8	Atlantic / Salmo salar	Atlantic / Salmo salar	N
	S48	District 7	4:15pm on 10/3/22	7.95	Atlantic / Salmo salar	Atlantic / Salmo salar	N
	S49	District 7	3:30pm on 04/30/23	6.5	King (Chinook) / Onchorhyncus tshawytscha	Atlantic / Salmo salar	Y
	S50	District 7	2:48pm on 02/13/23	2.49	Wild caught (unknown species)	Atlantic / Salmo salar	Y
	S51	District 7	9:07pm on 02/11/23	$100+ course meal	Sockeye / Onchorhyncus nerka	Atlantic / Salmo salar	Y
	S52	District 7	9:37pm on 01/18/23	$85+ course meal	Sockeye / Onchorhyncus nerka	Sockeye / Onchorhyncus nerka	N
