# Supplementary material for: Fishy business in Seattle: Salmon mislabeling fraud in sushi restaurants vs grocery stores
Source: PLoS One. 2024 Nov 6;19(11):e0311522. doi: 10.1371/journal.pone.0311522 (PMC11540171; doi:10.1371/journal.pone.0311522)
Supplement: S2 Table — (XLSX) [file pone.0311522.s002.xlsx]

## Sheet: grocery store samples
	Grocery Store Samples (Seattle, WA.)
	FASTA Sequence ID Number	District	NC (National Chain), LC (Local Chain), or I (Idependent) store	Sample Collection (Time and Date)	Fresh (A) or previously frozen (B) fillet	Price per pound ($)	Verbally Claimed by Vendor (Market Name / Species Name)	FASTA DNA Sequence Result (Market Name / Species Name)	Mislabeled: Yes (Y) ; No (N)
	G1	District 1	I	6:30pm on 10/01/23	A	30	King (Chinook) / Onchorhyncus tshawytscha	King (Chinook) / Onchorhyncus tshawytscha	N
	G2	District 1	NC	11:00am on 10/3/23	A	25.99	Coho / Onchorhyncus kisutch	Coho / Onchorhyncus kisutch	N
	G3	District 1	LC	6:45pm on 10/02/23	B	19.99	Sockeye / Onchorhyncus nerka	Sockeye / Onchorhyncus nerka	N
	G4	District 1	NC	10:00am on 10/03/23	B	13.99	Sockeye / Onchorhyncus nerka	Sockeye / Onchorhyncus nerka	N
	G5	District 1	I	12:00pm on 09/29/23	A	14.99	Sockeye / Onchorhyncus nerka	Sockeye / Onchorhyncus nerka	N
	G6	District 1	I	12:27pm on 9/29/23	A	9.98	Coho / Onchorhyncus kisutch	Coho / Onchorhyncus kisutch	N
	G7	District 1	NC	2:55pm on 10/02/23	A	7.99	Coho / Onchorhyncus kisutch	Coho / Onchorhyncus kisutch	N
	G8	District 1	I	2:30pm on 10/03/23	A	21	Atlantic / Salmo salar	Atlantic / Salmo salar	N
	G9	District 2	I	12:15pm on 09/26/23	A	9.99	Atlantic / Salmo salar	Atlantic / Salmo salar	N
	G10	District 2	NC	3:11pm on 10/03/23	A	8.99	Atlantic / Salmo salar	Atlantic / Salmo salar	N
	G11	District 2	LC	2:30pm on 10/03/23	A	14.99	Sockeye / Onchorhyncus nerka	Coho / Onchorhyncus kisutch	Y
	G12	District 2	LC	2:22pm on 09/23/23	A	15.99	Coho / Onchorhyncus kisutch	Coho / Onchorhyncus kisutch	N
	G13	District 2	I	1:00pm on 09/30/23	B	30	Sockeye / Onchorhyncus nerka	Sockeye / Onchorhyncus nerka	N
	G14	District 2	I	4:00pm on 09/29/23	A	13.99	King (Chinook) / Onchorhyncus tshawytscha	King (Chinook) / Onchorhyncus tshawytscha	N
	G15	District 2	LC	1:42pm on 9/28/23	A	15.99	Atlantic / Salmo salar	Atlantic / Salmo salar	N
	G16	District 3	NC	6:45pm on 10/01/23	A	13.99	Sockeye / Onchorhyncus nerka	Sockeye / Onchorhyncus nerka	N
	G17	District 3	NC	12:45pm on 9/26/23	A	9.99	Coho / Onchorhyncus kisutch	Coho / Onchorhyncus kisutch	N
	G18	District 3	NC	1:10pm on 09/26/23	B	13.99	Sockeye / Onchorhyncus nerka	Coho / Onchorhyncus kisutch	Y
	G19	District 3	LC	2:45pm on 09/30/23	A	16.99	Coho / Onchorhyncus kisutch	Coho / Onchorhyncus kisutch	N
	G20	District 3	I	1:00pm on 09/29/23	A	36.99	King (Chinook) / Onchorhyncus tshawytscha	Coho / Onchorhyncus kisutch	Y
	G21	District 3	NC	3:24pm on 09/30/23	B	10.99	Coho / Onchorhyncus kisutch	Coho / Onchorhyncus kisutch	N
	G22	District 3	NC	5:15pm on 09/28/23	B	17.99	Sockeye / Onchorhyncus nerka	Sockeye / Onchorhyncus nerka	N
	G23	District 3	I	12:25pm on 10/02/23	B	29.99	Atlantic / Salmo salar	Atlantic / Salmo salar	N
	G24	District 3	I	7:55pm on 10/02/23	B	19.99	Sockeye / Onchorhyncus nerka	Sockeye / Onchorhyncus nerka	N
	G25	District 3	I	5:20pm on 10/03/23	A	32.99	King (Chinook) / Onchorhyncus tshawytscha	King (Chinook) / Onchorhyncus tshawytscha	N
	G26	District 4	NC	3:00pm on 10/01/23	A	15.99	Coho / Onchorhyncus kisutch	Coho / Onchorhyncus kisutch	N
	G27	District 4	NC	7:00pm on 10/01/23	B	13.99	Sockeye / Onchorhyncus nerka	Sockeye / Onchorhyncus nerka	N
	G28	District 4	I	3:15pm on 10/01/23	A	18.49	Coho / Onchorhyncus kisutch	Sockeye / Onchorhyncus nerka	Y
	G29	District 4	LC	1:15pm on 10/01/23	A	19.99	Coho / Onchorhyncus kisutch	Coho / Onchorhyncus kisutch	N
	G30	District 4	NC	3:47pm on 09/29/23	A	9.99	Coho / Onchorhyncus kisutch	Coho / Onchorhyncus kisutch	N
	G31	District 4	NC	4:26pm on 10/02/23	A	25.99	King (Chinook) / Onchorhyncus tshawytscha	King (Chinook) / Onchorhyncus tshawytscha	N
	G32	District 5	LC	8:30pm on 10/01/23	A	11.99	Atlantic / Salmo salar	Sockeye / Onchorhyncus nerka	Y
	G33	District 5	LC	5:10pm on 10/01/23	A	19.99	Coho / Onchorhyncus kisutch	Coho / Onchorhyncus kisutch	N
	G34	District 5	NC	12:45pm on 10/01/23	A	12.99	Coho / Onchorhyncus kisutch	Coho / Onchorhyncus kisutch	N
	G35	District 5	NC	7:15pm on 10/02/23	A	14.08	Atlantic / Salmo salar	Atlantic / Salmo salar	N
	G36	District 5	NC	6:03pm on 10/02/23	A	12.78	Atlantic / Salmo salar	Atlantic / Salmo salar	N
	G37	District 5	NC	1:56pm on 10/3/23	A	10.99	Coho / Onchorhyncus kisutch	Coho / Onchorhyncus kisutch	N
	G38	District 5	NC	8:40pm on 3/10/23	B	14.99	Sockeye / Onchorhyncus nerka	Sockeye / Onchorhyncus nerka	N
	G39	District 6	NC	3:30pm on 10/01/23	A	14.99	Sockeye / Onchorhyncus nerka	Sockeye / Onchorhyncus nerka	N
	G40	District 6	LC	12:54pm on 09/30/23	A	17.99	Coho / Onchorhyncus kisutch	Coho / Onchorhyncus kisutch	N
	G41	District 6	NC	4:00pm on 09/30/23	A	15.99	Atlantic / Salmo salar	Atlantic / Salmo salar	N
	G42	District 6	LC	4:30pm on 09/30/23	A	19.99	Coho / Onchorhyncus kisutch	Coho / Onchorhyncus kisutch	N
	G43	District 6	LC	2:00pm on 09/30/23	A	12.99	Coho / Onchorhyncus kisutch	Coho / Onchorhyncus kisutch	N
	G44	District 6	LC	1:05pm on 10/02/23	A	18.99	Atlantic / Salmo salar	Rainbow Trout / Onchorhyncus mykiss	Y
	G45	District 6	I	12:30pm on 10/01/23	A	24	Sockeye / Onchorhyncus nerka	Sockeye / Onchorhyncus nerka	N
	G46	District 6	NC	12:43pm on 10/02/23	A	9.99	Coho / Onchorhyncus kisutch	Coho / Onchorhyncus kisutch	N
	G47	District 6	I	3:25pm on 10/02/23	A	19.99	Coho / Onchorhyncus kisutch	Coho / Onchorhyncus kisutch	N
	G48	District 6	I	4:11pm on 10/02/23	C	27.99	King (Chinook) / Onchorhyncus tshawytscha	King (Chinook) / Onchorhyncus tshawytscha	N
	G49	District 6	I	4:57pm on 10/2/23	C	39.99	King (Chinook) / Onchorhyncus tshawytscha	King (Chinook) / Onchorhyncus tshawytscha	N
	G50	District 6	NC	3:52pm on 10/02/23	A	13.99	Sockeye / Onchorhyncus nerka	Sockeye / Onchorhyncus nerka	N
	G51	District 6	LC	3:26pm on 10/02/23	A	12.99	Coho / Onchorhyncus kisutch	Coho / Onchorhyncus kisutch	N
	G52	District 6	NC	2023-02-10 20:20:00	B	17.99	Sockeye / Onchorhyncus nerka	King (Chinook) / Onchorhyncus tshawytscha	Y
	G53	District 7	I	3:45pm on 10/01/23	B	11.99	Atlantic / Salmo salar	Sockeye / Onchorhyncus nerka	Y
	G54	District 7	NC	12:30pm on 10/01/23	A	16.99	Coho / Onchorhyncus kisutch	Coho / Onchorhyncus kisutch	N
	G55	District 7	LC	3:00pm on 09/30/23	B	25.99	King (Chinook) / Onchorhyncus tshawytscha	King (Chinook) / Onchorhyncus tshawytscha	N
	G56	District 7	LC	3:15pm on 09/30/23	A	24.99	King (Chinook) / Onchorhyncus tshawytscha	King (Chinook) / Onchorhyncus tshawytscha	N
	G57	District 7	NC	12:43pm on 10/02/23	A	16.99	Coho / Onchorhyncus kisutch	Coho / Onchorhyncus kisutch	N
	G58	District 7	NC	5:37pm on 10/03/23	A	16.99	Coho / Onchorhyncus kisutch	Coho / Onchorhyncus kisutch	N
	G59	District 7	NC	2:45pm on 10/02/23	B	9.99	Atlantic / Salmo salar	Atlantic / Salmo salar	N
	G60	District 7	NC	2:34pm on 10/3/23	A	26.99	Sockeye / Onchorhyncus nerka	Coho / Onchorhyncus kisutch	Y
	G61	District 7	I	3:29pm on 9/23/23	A	13.99	Coho / Onchorhyncus kisutch	Coho / Onchorhyncus kisutch	N
	G62	District 7	I	3:42pm on 9/23/23	A	29.99	King (Chinook) / Onchorhyncus tshawytscha	King (Chinook) / Onchorhyncus tshawytscha	N
	G63	District 7	I	4:00pm on 09/27/23	A	31.99	King (Chinook) / Onchorhyncus tshawytscha	King (Chinook) / Onchorhyncus tshawytscha	N
	G64	District 7	I	3:30pm on 09/30/23	A	16.35	Coho / Onchorhyncus kisutch	Coho / Onchorhyncus kisutch	N
	G65	District 7	LC	4:00pm on 09/24/23	A	20.97	King (Chinook) / Onchorhyncus tshawytscha	King (Chinook) / Onchorhyncus tshawytscha	N
	G66	District 7	I	3:24pm on 09/23/23	A	10.99	King (Chinook) / Onchorhyncus tshawytscha	King (Chinook) / Onchorhyncus tshawytscha	N
	G67	District 7	NC	2:00pm on 09/30/23	B	10.98	Atlantic / Salmo salar	Atlantic / Salmo salar	N
