# Supplementary material for: Fishy business in Seattle: Salmon mislabeling fraud in sushi restaurants vs grocery stores
Source: PLoS One. 2024 Nov 6;19(11):e0311522. doi: 10.1371/journal.pone.0311522 (PMC11540171; doi:10.1371/journal.pone.0311522)
Supplement: S1 Data — (ZIP) [file pone.0311522.s003.zip]

Archive with 359 entries (357 files):
- S1 Data/Grocery Store FASTA files/
- S1 Data/Grocery Store FASTA files/G1.ab1
- S1 Data/Grocery Store FASTA files/G1.doc
- S1 Data/Grocery Store FASTA files/G1.seq
- S1 Data/Grocery Store FASTA files/G10.ab1
- S1 Data/Grocery Store FASTA files/G10.doc
- S1 Data/Grocery Store FASTA files/G10.seq
- S1 Data/Grocery Store FASTA files/G11.ab1
- S1 Data/Grocery Store FASTA files/G11.doc
- S1 Data/Grocery Store FASTA files/G11.seq
- S1 Data/Grocery Store FASTA files/G12.ab1
- S1 Data/Grocery Store FASTA files/G12.doc
- S1 Data/Grocery Store FASTA files/G12.seq
- S1 Data/Grocery Store FASTA files/G13.ab1
- S1 Data/Grocery Store FASTA files/G13.doc
- S1 Data/Grocery Store FASTA files/G13.seq
- S1 Data/Grocery Store FASTA files/G14.ab1
- S1 Data/Grocery Store FASTA files/G14.doc
- S1 Data/Grocery Store FASTA files/G14.seq
- S1 Data/Grocery Store FASTA files/G15.ab1
- S1 Data/Grocery Store FASTA files/G15.doc
- S1 Data/Grocery Store FASTA files/G15.seq
- S1 Data/Grocery Store FASTA files/G16.ab1
- S1 Data/Grocery Store FASTA files/G16.doc
- S1 Data/Grocery Store FASTA files/G16.seq
- S1 Data/Grocery Store FASTA files/G17.ab1
- S1 Data/Grocery Store FASTA files/G17.doc
- S1 Data/Grocery Store FASTA files/G17.seq
- S1 Data/Grocery Store FASTA files/G18.ab1
- S1 Data/Grocery Store FASTA files/G18.doc
- S1 Data/Grocery Store FASTA files/G18.seq
- S1 Data/Grocery Store FASTA files/G19.ab1
- S1 Data/Grocery Store FASTA files/G19.doc
- S1 Data/Grocery Store FASTA files/G19.seq
- S1 Data/Grocery Store FASTA files/G2.ab1
- S1 Data/Grocery Store FASTA files/G2.doc
- S1 Data/Grocery Store FASTA files/G2.seq
- S1 Data/Grocery Store FASTA files/G20.ab1
- S1 Data/Grocery Store FASTA files/G20.doc
- S1 Data/Grocery Store FASTA files/G20.seq
- S1 Data/Grocery Store FASTA files/G21.ab1
- S1 Data/Grocery Store FASTA files/G21.doc
- S1 Data/Grocery Store FASTA files/G21.seq
- S1 Data/Grocery Store FASTA files/G22.ab1
- S1 Data/Grocery Store FASTA files/G22.doc
- S1 Data/Grocery Store FASTA files/G22.seq
- S1 Data/Grocery Store FASTA files/G23.ab1
- S1 Data/Grocery Store FASTA files/G23.doc
- S1 Data/Grocery Store FASTA files/G23.seq
- S1 Data/Grocery Store FASTA files/G24.ab1
- S1 Data/Grocery Store FASTA files/G24.doc
- S1 Data/Grocery Store FASTA files/G24.seq
- S1 Data/Grocery Store FASTA files/G25.ab1
- S1 Data/Grocery Store FASTA files/G25.doc
- S1 Data/Grocery Store FASTA files/G25.seq
- S1 Data/Grocery Store FASTA files/G26.ab1
- S1 Data/Grocery Store FASTA files/G26.doc
- S1 Data/Grocery Store FASTA files/G26.seq
- S1 Data/Grocery Store FASTA files/G27.ab1
- S1 Data/Grocery Store FASTA files/G27.doc
- S1 Data/Grocery Store FASTA files/G27.seq
- S1 Data/Grocery Store FASTA files/G28.ab1
- S1 Data/Grocery Store FASTA files/G28.doc
- S1 Data/Grocery Store FASTA files/G28.seq
- S1 Data/Grocery Store FASTA files/G29.ab1
- S1 Data/Grocery Store FASTA files/G29.doc
- S1 Data/Grocery Store FASTA files/G29.seq
- S1 Data/Grocery Store FASTA files/G3.ab1
- S1 Data/Grocery Store FASTA files/G3.doc
- S1 Data/Grocery Store FASTA files/G3.seq
- S1 Data/Grocery Store FASTA files/G30.ab1
- S1 Data/Grocery Store FASTA files/G30.doc
- S1 Data/Grocery Store FASTA files/G30.seq
- S1 Data/Grocery Store FASTA files/G31.ab1
- S1 Data/Grocery Store FASTA files/G31.doc
- S1 Data/Grocery Store FASTA files/G31.seq
- S1 Data/Grocery Store FASTA files/G32.ab1
- S1 Data/Grocery Store FASTA files/G32.doc
- S1 Data/Grocery Store FASTA files/G32.seq
- S1 Data/Grocery Store FASTA files/G33.ab1
- S1 Data/Grocery Store FASTA files/G33.doc
- S1 Data/Grocery Store FASTA files/G33.seq
- S1 Data/Grocery Store FASTA files/G34.ab1
- S1 Data/Grocery Store FASTA files/G34.doc
- S1 Data/Grocery Store FASTA files/G34.seq
- S1 Data/Grocery Store FASTA files/G35.ab1
- S1 Data/Grocery Store FASTA files/G35.doc
- S1 Data/Grocery Store FASTA files/G35.seq
- S1 Data/Grocery Store FASTA files/G36.ab1
- S1 Data/Grocery Store FASTA files/G36.doc
- S1 Data/Grocery Store FASTA files/G36.seq
- S1 Data/Grocery Store FASTA files/G37.ab1
- S1 Data/Grocery Store FASTA files/G37.doc
- S1 Data/Grocery Store FASTA files/G37.seq
- S1 Data/Grocery Store FASTA files/G38.ab1
- S1 Data/Grocery Store FASTA files/G38.doc
- S1 Data/Grocery Store FASTA files/G38.seq
- S1 Data/Grocery Store FASTA files/G39.ab1
- S1 Data/Grocery Store FASTA files/G39.doc
- S1 Data/Grocery Store FASTA files/G39.seq
- S1 Data/Grocery Store FASTA files/G4.ab1
- S1 Data/Grocery Store FASTA files/G4.doc
- S1 Data/Grocery Store FASTA files/G4.seq
- S1 Data/Grocery Store FASTA files/G40.ab1
- S1 Data/Grocery Store FASTA files/G40.doc
- S1 Data/Grocery Store FASTA files/G40.seq
- S1 Data/Grocery Store FASTA files/G41.ab1
- S1 Data/Grocery Store FASTA files/G41.doc
- S1 Data/Grocery Store FASTA files/G41.seq
- S1 Data/Grocery Store FASTA files/G42.ab1
- S1 Data/Grocery Store FASTA files/G42.doc
- S1 Data/Grocery Store FASTA files/G42.seq
- S1 Data/Grocery Store FASTA files/G43.ab1
- S1 Data/Grocery Store FASTA files/G43.doc
- S1 Data/Grocery Store FASTA files/G43.seq
- S1 Data/Grocery Store FASTA files/G44.ab1
- S1 Data/Grocery Store FASTA files/G44.doc
- S1 Data/Grocery Store FASTA files/G44.seq
- S1 Data/Grocery Store FASTA files/G45.ab1
- S1 Data/Grocery Store FASTA files/G45.doc
- S1 Data/Grocery Store FASTA files/G45.seq
- S1 Data/Grocery Store FASTA files/G46.ab1
- S1 Data/Grocery Store FASTA files/G46.doc
- S1 Data/Grocery Store FASTA files/G46.seq
- S1 Data/Grocery Store FASTA files/G47.ab1
- S1 Data/Grocery Store FASTA files/G47.doc
- S1 Data/Grocery Store FASTA files/G47.seq
- S1 Data/Grocery Store FASTA files/G48.ab1
- S1 Data/Grocery Store FASTA files/G48.doc
- S1 Data/Grocery Store FASTA files/G48.seq
- S1 Data/Grocery Store FASTA files/G49.ab1
- S1 Data/Grocery Store FASTA files/G49.doc
- S1 Data/Grocery Store FASTA files/G49.seq
- S1 Data/Grocery Store FASTA files/G5.ab1
- S1 Data/Grocery Store FASTA files/G5.doc
- S1 Data/Grocery Store FASTA files/G5.seq
- S1 Data/Grocery Store FASTA files/G50.ab1
- S1 Data/Grocery Store FASTA files/G50.doc
- S1 Data/Grocery Store FASTA files/G50.seq
- S1 Data/Grocery Store FASTA files/G51.ab1
- S1 Data/Grocery Store FASTA files/G51.doc
- S1 Data/Grocery Store FASTA files/G51.seq
- S1 Data/Grocery Store FASTA files/G52.ab1
- S1 Data/Grocery Store FASTA files/G52.doc
- S1 Data/Grocery Store FASTA files/G52.seq
- S1 Data/Grocery Store FASTA files/G53.ab1
- S1 Data/Grocery Store FASTA files/G53.doc
- S1 Data/Grocery Store FASTA files/G53.seq
- S1 Data/Grocery Store FASTA files/G54.ab1
- S1 Data/Grocery Store FASTA files/G54.doc
- S1 Data/Grocery Store FASTA files/G54.seq
- S1 Data/Grocery Store FASTA files/G55.ab1
- S1 Data/Grocery Store FASTA files/G55.doc
- S1 Data/Grocery Store FASTA files/G55.seq
- S1 Data/Grocery Store FASTA files/G56.ab1
- S1 Data/Grocery Store FASTA files/G56.doc
- S1 Data/Grocery Store FASTA files/G56.seq
- S1 Data/Grocery Store FASTA files/G57.ab1
- S1 Data/Grocery Store FASTA files/G57.doc
- S1 Data/Grocery Store FASTA files/G57.seq
- S1 Data/Grocery Store FASTA files/G58.ab1
- S1 Data/Grocery Store FASTA files/G58.doc
- S1 Data/Grocery Store FASTA files/G58.seq
- S1 Data/Grocery Store FASTA files/G59.ab1
- S1 Data/Grocery Store FASTA files/G59.doc
- S1 Data/Grocery Store FASTA files/G59.seq
- S1 Data/Grocery Store FASTA files/G6.ab1
- S1 Data/Grocery Store FASTA files/G6.doc
- S1 Data/Grocery Store FASTA files/G6.seq
- S1 Data/Grocery Store FASTA files/G60.ab1
- S1 Data/Grocery Store FASTA files/G60.doc
- S1 Data/Grocery Store FASTA files/G60.seq
- S1 Data/Grocery Store FASTA files/G61.ab1
- S1 Data/Grocery Store FASTA files/G61.doc
- S1 Data/Grocery Store FASTA files/G61.seq
- S1 Data/Grocery Store FASTA files/G62.ab1
- S1 Data/Grocery Store FASTA files/G62.doc
- S1 Data/Grocery Store FASTA files/G62.seq
- S1 Data/Grocery Store FASTA files/G63.ab1
- S1 Data/Grocery Store FASTA files/G63.doc
- S1 Data/Grocery Store FASTA files/G63.seq
- S1 Data/Grocery Store FASTA files/G64.ab1
- S1 Data/Grocery Store FASTA files/G64.doc
- S1 Data/Grocery Store FASTA files/G64.seq
- S1 Data/Grocery Store FASTA files/G65.ab1
- S1 Data/Grocery Store FASTA files/G65.doc
- S1 Data/Grocery Store FASTA files/G65.seq
- S1 Data/Grocery Store FASTA files/G66.ab1
- S1 Data/Grocery Store FASTA files/G66.doc
- S1 Data/Grocery Store FASTA files/G66.seq
- S1 Data/Grocery Store FASTA files/G67.ab1
- S1 Data/Grocery Store FASTA files/G67.doc
- S1 Data/Grocery Store FASTA files/G67.seq
- S1 Data/Grocery Store FASTA files/G7.ab1
- S1 Data/Grocery Store FASTA files/G7.doc
- S1 Data/Grocery Store FASTA files/G7.seq
- S1 Data/Grocery Store FASTA files/G8.ab1
- S1 Data/Grocery Store FASTA files/G8.doc
- S1 Data/Grocery Store FASTA files/G8.seq
- S1 Data/Grocery Store FASTA files/G9.ab1
- S1 Data/Grocery Store FASTA files/G9.doc
- S1 Data/Grocery Store FASTA files/G9.seq
- S1 Data/Sushi Restaurant FASTA files/
- S1 Data/Sushi Restaurant FASTA files/S1.ab1
- S1 Data/Sushi Restaurant FASTA files/S1.doc
- S1 Data/Sushi Restaurant FASTA files/S1.seq
- S1 Data/Sushi Restaurant FASTA files/S10.ab1
- S1 Data/Sushi Restaurant FASTA files/S10.doc
- S1 Data/Sushi Restaurant FASTA files/S10.seq
- S1 Data/Sushi Restaurant FASTA files/S11.ab1
- S1 Data/Sushi Restaurant FASTA files/S11.doc
- S1 Data/Sushi Restaurant FASTA files/S11.seq
- S1 Data/Sushi Restaurant FASTA files/S12.ab1
- S1 Data/Sushi Restaurant FASTA files/S12.doc
- S1 Data/Sushi Restaurant FASTA files/S12.seq
- S1 Data/Sushi Restaurant FASTA files/S13.ab1
- S1 Data/Sushi Restaurant FASTA files/S13.doc
- S1 Data/Sushi Restaurant FASTA files/S13.seq
- S1 Data/Sushi Restaurant FASTA files/S14.ab1
- S1 Data/Sushi Restaurant FASTA files/S14.doc
- S1 Data/Sushi Restaurant FASTA files/S14.seq
- S1 Data/Sushi Restaurant FASTA files/S15.ab1
- S1 Data/Sushi Restaurant FASTA files/S15.doc
- S1 Data/Sushi Restaurant FASTA files/S15.seq
- S1 Data/Sushi Restaurant FASTA files/S16.ab1
- S1 Data/Sushi Restaurant FASTA files/S16.doc
- S1 Data/Sushi Restaurant FASTA files/S16.seq
- S1 Data/Sushi Restaurant FASTA files/S17.ab1
- S1 Data/Sushi Restaurant FASTA files/S17.doc
- S1 Data/Sushi Restaurant FASTA files/S17.seq
- S1 Data/Sushi Restaurant FASTA files/S18.ab1
- S1 Data/Sushi Restaurant FASTA files/S18.doc
- S1 Data/Sushi Restaurant FASTA files/S18.seq
- S1 Data/Sushi Restaurant FASTA files/S19.ab1
- S1 Data/Sushi Restaurant FASTA files/S19.doc
- S1 Data/Sushi Restaurant FASTA files/S19.seq
- S1 Data/Sushi Restaurant FASTA files/S2.ab1
- S1 Data/Sushi Restaurant FASTA files/S2.doc
- S1 Data/Sushi Restaurant FASTA files/S2.seq
- S1 Data/Sushi Restaurant FASTA files/S20.ab1
- S1 Data/Sushi Restaurant FASTA files/S20.doc
- S1 Data/Sushi Restaurant FASTA files/S20.seq
- S1 Data/Sushi Restaurant FASTA files/S21.ab1
- S1 Data/Sushi Restaurant FASTA files/S21.doc
- S1 Data/Sushi Restaurant FASTA files/S21.seq
- S1 Data/Sushi Restaurant FASTA files/S22.ab1
- S1 Data/Sushi Restaurant FASTA files/S22.doc
- S1 Data/Sushi Restaurant FASTA files/S22.seq
- S1 Data/Sushi Restaurant FASTA files/S23.ab1
- S1 Data/Sushi Restaurant FASTA files/S23.doc
- S1 Data/Sushi Restaurant FASTA files/S23.seq
- S1 Data/Sushi Restaurant FASTA files/S24.ab1
- S1 Data/Sushi Restaurant FASTA files/S24.doc
- S1 Data/Sushi Restaurant FASTA files/S24.seq
- S1 Data/Sushi Restaurant FASTA files/S25.ab1
- S1 Data/Sushi Restaurant FASTA files/S25.doc
- S1 Data/Sushi Restaurant FASTA files/S25.seq
- S1 Data/Sushi Restaurant FASTA files/S26.ab1
- S1 Data/Sushi Restaurant FASTA files/S26.doc
- S1 Data/Sushi Restaurant FASTA files/S26.seq
- S1 Data/Sushi Restaurant FASTA files/S27.ab1
- S1 Data/Sushi Restaurant FASTA files/S27.doc
- S1 Data/Sushi Restaurant FASTA files/S27.seq
- S1 Data/Sushi Restaurant FASTA files/S28.ab1
- S1 Data/Sushi Restaurant FASTA files/S28.doc
- S1 Data/Sushi Restaurant FASTA files/S28.seq
- S1 Data/Sushi Restaurant FASTA files/S29.ab1
- S1 Data/Sushi Restaurant FASTA files/S29.doc
- S1 Data/Sushi Restaurant FASTA files/S29.seq
- S1 Data/Sushi Restaurant FASTA files/S3.ab1
- S1 Data/Sushi Restaurant FASTA files/S3.doc
- S1 Data/Sushi Restaurant FASTA files/S3.seq
- S1 Data/Sushi Restaurant FASTA files/S30.ab1
- S1 Data/Sushi Restaurant FASTA files/S30.doc
- S1 Data/Sushi Restaurant FASTA files/S30.seq
- S1 Data/Sushi Restaurant FASTA files/S31.ab1
- S1 Data/Sushi Restaurant FASTA files/S31.doc
- S1 Data/Sushi Restaurant FASTA files/S31.seq
- S1 Data/Sushi Restaurant FASTA files/S32.ab1
- S1 Data/Sushi Restaurant FASTA files/S32.doc
- S1 Data/Sushi Restaurant FASTA files/S32.seq
- S1 Data/Sushi Restaurant FASTA files/S33.ab1
- S1 Data/Sushi Restaurant FASTA files/S33.doc
- S1 Data/Sushi Restaurant FASTA files/S33.seq
- S1 Data/Sushi Restaurant FASTA files/S34.ab1
- S1 Data/Sushi Restaurant FASTA files/S34.doc
- S1 Data/Sushi Restaurant FASTA files/S34.seq
- S1 Data/Sushi Restaurant FASTA files/S35.ab1
- S1 Data/Sushi Restaurant FASTA files/S35.doc
- S1 Data/Sushi Restaurant FASTA files/S35.seq
- S1 Data/Sushi Restaurant FASTA files/S36.ab1
- S1 Data/Sushi Restaurant FASTA files/S36.doc
- S1 Data/Sushi Restaurant FASTA files/S36.seq
- S1 Data/Sushi Restaurant FASTA files/S37.ab1
- S1 Data/Sushi Restaurant FASTA files/S37.doc
- S1 Data/Sushi Restaurant FASTA files/S37.seq
- S1 Data/Sushi Restaurant FASTA files/S38.ab1
- S1 Data/Sushi Restaurant FASTA files/S38.doc
- S1 Data/Sushi Restaurant FASTA files/S38.seq
- S1 Data/Sushi Restaurant FASTA files/S39.ab1
[truncated: 59 more entries]
