# Supplementary material for: Fishy business in Seattle: Salmon mislabeling fraud in sushi restaurants vs grocery stores
Source: PLoS One. 2024 Nov 6;19(11):e0311522. doi: 10.1371/journal.pone.0311522 (PMC11540171; doi:10.1371/journal.pone.0311522)
Supplement: S1 Data — (ZIP) [file pone.0311522.s003.zip › S1 Data/Grocery Store FASTA files/G46.doc]

>G46
NNNNNNNNNNNNNNNNNNNNNNNNTTGNNGCNGANCCGGAATAGTCGGCA
CCGCCCTAAGTCTCTTGATTCGAGCAGAACTCAGCCAGCCTGGCGCCCTT
CTGGGAGATGACCAAATTTATAACGTAATTGTTACAGCCCATGCCTTCGT
CATAATTTTCTTTATAGTCATACCGATTATGATCGGCGGCTTTGGAAACT
GATTAATTCCTCTTATAATCGGGGCCCCCGACATAGCATTCCCCCGAATG
AATAACATAAGTTTTTGACTTCTCCCTCCCTCCTTTCTTCTCCTCCTGGC
CTCATCTGGAGTTGAAGCCGGCGCTGGCACCGGATGAACAGTCTACCCCC
CTCTAGCAGGTAATCTTGCCCACGCAGGAGCTTCCGTTGACTTAACTATT
TTTTCCCTCCATTTGGCTGGTATTTCTTCAATTCTTGGGGCCATTAATTT
TATTACAACCATTATGAATATAAAACCCCCAGCTATCTCTCAGTATCAAA
CCCCACTTTTTGTTTGAGCTGTATTAGTCACTGCCGTCCTTTTGTTACTC
TCCCTCCCTGTTCTAGCAGCAGGCATTACCATACTACTTACAGACCGAAA
TCTAAATACCACTTTCTTTGACCCGGCAGGCGGAGGAGACCCAATCTTGT
ACCAACATCTCTTTTGATTCTTTGGCCACCNNNAAAGTCTANNNNNNNCN
NNNNNNNNNNNNNNANNAANNNNANNNNNNNNNNNNNAANNNNNNNNNNN
NANNNNNANNNNNNNANAANANAANNGNNNNCNNNNNNNNNNNNNNNNNN
NNNNANNNNANNNNNNNNNNNNNNNNNNNNANNNNANACNNNNNNNANAN
NNNNNNANNNNANNNNANNNNANNAANNNNNNNNNNNNNNNNNNNNNNNN
NNNNNNACNANNNACNANNANNNNNNNNNNNNNNNNNNNNCGCANANNNN
NNNNNNNNNNNNNNANNNNNCATGNNNANNCGNNNNANNNNNNNNNNNNN
NNNNCANNNANANNNNNNNNNNNNNNNNNNNNNNNNNNNANNNNNNNNNA
NNNNNNNNNNNNNNNNNNNNNNNNNNANNANNNANNANNNNCNNNNNNNN
CANNNNNNNNNNNNNNNGANNNNNNNNNNNNNNNNN
