# Supplementary material for: Fishy business in Seattle: Salmon mislabeling fraud in sushi restaurants vs grocery stores
Source: PLoS One. 2024 Nov 6;19(11):e0311522. doi: 10.1371/journal.pone.0311522 (PMC11540171; doi:10.1371/journal.pone.0311522)
Supplement: S1 Data — (ZIP) [file pone.0311522.s003.zip › S1 Data/Sushi Restaurant FASTA files/S21.doc]

>S21
CNNNNNNNNNNNNNNNNNNNNNNCTGANCCGGATAGTCGGCNCCGCCCTA
AGTCTCTTGATTCGAGCAGAACTCANCCAGCCTGGCGCCCTTCTGGGAGA
TGACCAAATTTATAACGTAATTGTTACAGCCCATGCCTTCGTCATAATTT
TCTTTATAGTCATACCGATTATGATCGGCGGCTTTGGAAACTGATTAATT
CCTCTTATAATCGGGGCCCCCGACATAGCATTCCCCCGAATGAATAACAT
AAGTTTTTGACTTCTCCCTCCCTCCTTTCTTCTCCTCCTGGCCTCATCTG
GAGTTGAAGCCGGCGCTGGCACCGGATGAACAGTCTACCCCCCTCTAGCA
GGTAATCTTGCCCACGCAGGAGCTTCCGTTGACTTAACTATTTTTTCCCT
CCATTTGGCTGGTATTTCTTCAATTCTTGGGGCCATTAATTTTATTACAA
CCATTATTAATATAAAACCCCCAGCTATCTCTCAGTATCAAACCCCACTT
TTTGTTTGAGCTGTATTANNCACTGCCGTCCTTTTGTTACTCTCCCTCCC
TGTTCNANNANCAGGCATTACCATACTACTTACAGACCGAAATCTAAATA
CCACTTTCTTTGANCCGGNAGGCGGAGGANACCCAATCTTGTACCAACAT
CTCTTTTGATTCTTTGGCCACCCNNAANTCTAN
